# Supplementary material for: Automatic Background Knowledge Selection for Matching Biomedical Ontologies
Source: PLoS One. 2014 Nov 7;9(11):e111226. doi: 10.1371/journal.pone.0111226 (PMC4224389; doi:10.1371/journal.pone.0111226)
Supplement: Table S1 — F-measure, Mapping Gain, Similarity Score and Effectiveness for each background knowledge source in each ontology matching task. (XLS) [file pone.0111226.s001.xls]

## Sheet: Table S1
Background Knowledge Source	F-Measure	Mapping Gain	Similarity Score	Effectiveness
Task: Anatomy (MA - NCI)
Baseline	0.812
Uberon	0.908	0.2914	0.3806	0.2197
UMLS	0.842	0.1121	0.0069	0.4129
CL	0.842	0.0974	0.2011	0.175642
FMA	0.826	0.0441	0.0293	0.282684
VHOG	0.819	0.0257	0.1921	0.0782
MAT	0.813	0.0084	0.0996	0.0752278
NIFGA	0.813	0.0055	0.0845	0.0219
AEO	0.812	0	0.0213	0.0086164
BILA	0.812	0	0.0143	0.0056338
CARO	0.812	0	0.0002	0
CHEBI	0.812	0	0.0001	0.0003314
DOID	0.812	0	0.0002	0.0003314
HP	0.812	0	0.0002	0
NIFC	0.812	0	0.0012	0
PATO	0.812	0	0.0022	0.0003
SAO	0.812	0	0.0035	0.0007
SYMP	0.812	0	0.0005	0.0003
VSAO	0.812	0	0.0164	0.005
Task: FMA - NCI small fragments
Baseline	0.836
UMLS	0.902	0.2236	0.0161	0.5901
Uberon	0.861	0.0687	0.2655	0.2046
CL	0.842	0.0273	0.1671	0.108
MA	0.837	0.0026	0.2364	0.1571
NIFGA	0.837	0.004	0.0531	0.0289
AEO	0.836	0.0004	0.0265	0.0141
BILA	0.836	0	0.0111	0.0069
CARO	0.836	0	0.0033	0.0018
CHEBI	0.836	0.0009	0.0047	0.0187
DOID	0.836	0	0.0084	0.0002
HP	0.836	0	0.0013	0
IDO	0.836	0	0.0001	0
MAT	0.836	0.0031	0.0662	0.0338
NIFC	0.836	0	0.0145	0.0055
NIFD	0.836	0	0.0004	0
OGMS	0.836	0	0.0002	0
PATO	0.836	0	0.0077	0.0027
SAO	0.836	0	0.0373	0.0224
SYMP	0.836	0	0.0008	0.0002
VHOG	0.836	0.0031	0.1162	0.0644
VSAO	0.836	0.0013	0.0193	0.0096
Task: FMA - NCI whole ontologies
Baseline	0.798
UMLS	0.876	0.2802	0.2701	0.0409
BILA	0.798	0	0.0011	0.001
CARO	0.798	0	0.0003	0.0002
DOID	0.798	0.0004	0.0064	0
HP	0.798	0	0.0015	0
NIFC	0.798	0	0.0015	0.0006
NIFD	0.798	0	0.0002	0
PATO	0.798	0.0012	0.0015	0.0003
SAO	0.798	0	0.0048	0.0019
SYMP	0.798	0	0.0004	0
AEO	0.797	0.0004	0.0027	0.0016
NIFGA	0.797	0.0042	0.007	0.0037
CHEBI	0.796	0.0033	0.0066	0.0015
VSAO	0.796	0.0021	0.0021	0.0011
MA	0.795	0.0075	0.0326	0.0178
VHOG	0.795	0.0087	0.0121	0.0092
MAT	0.794	0.0062	0.0057	0.0058
CL	0.787	0.073	0.0358	0.0133
Uberon	0.776	0.1514	0.0667	0.0221
Task: FMA - SNOMED small fragments
Baseline	0.763
UMLS	0.922	0.4494	0.0435	0.7607
Uberon	0.78	0.0582	0.2736	0.1113
CL	0.764	0.01	0.0771	0.0302
CHEBI	0.763	0.0014	0.0052	0.0076
NIFGA	0.763	0.0014	0.0423	0.0193
AEO	0.763	0.0002	0.0068	0.0025
BILA	0.763	0	0.003	0.0014
CARO	0.763	0	0.0011	0.0005
DOID	0.763	0	0.0008	0.0001
HP	0.763	0	0.0007	0.0001
MA	0.763	0.0012	0.0903	0.0455
MAT	0.763	0.0009	0.016	0.0058
NIFC	0.763	0	0.0033	0.0011
PATO	0.763	0	0.003	0.0007
SAO	0.763	0	0.0112	0.0052
SYMP	0.763	0	0.0002	0
NCI	0.763	0	0.0242	0
VHOG	0.763	0.0009	0.0369	0.016
VSAO	0.763	0.0004	0.0052	0.0022
Task: FMA - SNOMED whole ontologies
Baseline	0.756
UMLS	0.913	0.5449	0.3394	0.0896
Uberon	0.766	0.0828	0.0489	0.0133
NIFGA	0.757	0.0019	0.0064	0.0024
VSAO	0.757	0.0007	0.0007	0.0003
AEO	0.756	0.0002	0.0009	0.0003
BILA	0.756	0	0.0003	0.0002
CARO	0.756	0	0.0001	0.0001
CHEBI	0.756	0.0038	0.0043	0.0009
DOID	0.756	0	0.0028	0
HP	0.756	0.0002	0.0012	0
MA	0.756	0.0019	0.0126	0.0055
MAT	0.756	0.0019	0.0023	0.0007
NIFC	0.756	0	0.0004	0.0001
NIFD	0.756	0	0.0001	0
PATO	0.756	0	0.0012	0.0001
SAO	0.756	0.0002	0.0019	0.0006
SYMP	0.756	0	0.0002	0
NCI	0.756	0	0.028	0
VHOG	0.756	0.0015	0.0053	0.0019
CL	0.755	0.0169	0.0144	0.0036
Task: SNOMED - NCI small fragments
Baseline	0.695
UMLS	0.845	0.4509	0.106	0.4826
DOID	0.712	0.0672	0.1071	0.0289
Uberon	0.706	0.0318	0.058	0.0189
FMA	0.7	0.017	0.0316	0.0255
CL	0.698	0.0094	0.0232	0.0078
CHEBI	0.697	0.0089	0.0511	0.0468
HP	0.696	0.0043	0.0284	0.0136
MA	0.696	0.0013	0.0238	0.0123
NIFGA	0.696	0.0011	0.0065	0.0025
SYMP	0.696	0	0.0093	0.0043
AEO	0.695	0.0001	0.0019	0.0008
BILA	0.695	0	0.0008	0.0004
CARO	0.695	0	0.0002	0.0001
IDO	0.695	0	0.0007	0.0004
MAT	0.695	0.0007	0.0052	0.0022
NIFC	0.695	0	0.0009	0.0004
NIFD	0.695	0.001	0.0044	0.0015
OGMS	0.695	0	0.0004	0.0003
PATO	0.695	0.0005	0.0076	0.0034
SAO	0.695	0	0.0034	0.002
VHOG	0.695	0.001	0.011	0.0052
VSAO	0.695	0.0002	0.0016	0.0006
Task: SNOMED - NCI whole ontologies
Baseline	0.682
UMLS	0.825	0.5831	0.2777	0.1876
DOID	0.696	0.0728	0.0569	0.0134
Uberon	0.689	0.0457	0.0464	0.0102
FMA	0.687	0.0195	0.0343	0.0135
CL	0.683	0.0137	0.0139	0.0049
HP	0.683	0.0051	0.0196	0.0069
AEO	0.682	0.0002	0.0009	0.0005
BILA	0.682	0	0.0003	0.0003
CARO	0.682	0	0.0001	0
CHEBI	0.682	0.0146	0.0337	0.0193
IDO	0.682	0	0.0004	0.0002
MA	0.682	0.0018	0.0127	0.0069
MAT	0.682	0.0006	0.0056	0.0017
NIFC	0.682	0	0.0004	0.0002
NIFD	0.682	0.0017	0.0023	0.0008
NIFGA	0.682	0.0015	0.0056	0.0016
OGMS	0.682	0	0.0002	0.0001
PATO	0.682	0.0013	0.0047	0.0019
SAO	0.682	0.0001	0.0056	0.001
SYMP	0.682	0.0009	0.0023	0.0023
VHOG	0.682	0.0014	0.0054	0.0034
VSAO	0.682	0.0002	0.0023	0.0005
